# Supplementary material for: Bacterial endotoxin decreased histone H3 acetylation of bovine mammary epithelial cells and the adverse effect was suppressed by sodium butyrate
Source: BMC Vet Res. 2019 Jul 29;15:267. doi: 10.1186/s12917-019-2007-5 (PMC6664593; doi:10.1186/s12917-019-2007-5)
Supplement: Supplementary file 1 — Table S1. Authors’ original data for Fig. 1. (XLSX 11 kb) [file 12917_2019_2007_MOESM1_ESM.xlsx]

## Sheet: Sheet1
Table S1. Authors' original data for Figure 1
Effect of lipopolysaccharide (LPS) on histone H3 acetylation level (ng/mg protein)
Sample number	LPS (EU/mL)
	0	1	10	100	1000
a	108.911	94.3249	91.0564	81.0648	96.9824
b	114.216	110.531	96.7591	104.238	94.5065
c	114.731	93.977	103.949	88.8007	109.187
d	108.738	111.002	113.892	98.768	95.8404
e	113.315	92.0917	105.385	86.5778	101.862
Effect of lipopolysaccharide (LPS) on histone H4 acetylation level (ng/mg protein)
Sample number	LPS (EU/mL)
	0	1	10	100	1000
a	96.2187	91.8264	91.9997	87.3338	86.7407
b	100.6	91.7605	92.9214	84.2281	80.0781
c	104.516	117.907	94.7724	104.668	88.3421
d	94.0564	88.2028	101.166	84.1735	118.013
e	92.7404	106.597	96.3109	109.62	75.8752
f	108.851	99.598	99.1371	89.4969	91.5979
