# Supplementary material for: Bacterial endotoxin decreased histone H3 acetylation of bovine mammary epithelial cells and the adverse effect was suppressed by sodium butyrate
Source: BMC Vet Res. 2019 Jul 29;15:267. doi: 10.1186/s12917-019-2007-5 (PMC6664593; doi:10.1186/s12917-019-2007-5)
Supplement: Supplementary file 2 — Table S2. Authors’ original data for Fig. 2. (XLSX 10 kb) [file 12917_2019_2007_MOESM2_ESM.xlsx]

## Sheet: Sheet1
Table S2. Authors' original data for Figure 2
Effect of lipopolysaccharide (LPS) on histone deacetylase (HDAC) activity (IU/g protein)
Sample number	LPS (EU/mL)
	0	1	10	100	1000
a	819.34	992.81	855.59	1268.67	1390.29
b	743.79	936.9	878.6	1203.69	1507.06
c	814.93	768.11	895.15	1177.04	1138.73
d	736.1	839.24	862.85	1125.2	1433.77
e	743.85	816.11	835.12	958.06	1256.86
f	772.8	1016.52	989.58	1153.78	1545.16
g	825.3	924.29	1050.09	1159.58	1293.21
h	698.04	930.38	910.34	1288.96	1304.14
