# Supplementary material for: Bacterial endotoxin decreased histone H3 acetylation of bovine mammary epithelial cells and the adverse effect was suppressed by sodium butyrate
Source: BMC Vet Res. 2019 Jul 29;15:267. doi: 10.1186/s12917-019-2007-5 (PMC6664593; doi:10.1186/s12917-019-2007-5)
Supplement: Supplementary file 3 — Table S3. Authors’ original data for Fig. 3. (XLSX 9 kb) [file 12917_2019_2007_MOESM3_ESM.xlsx]

## Sheet: Sheet1
Table S3. Authors' original data for Figure 3
Acetylation (ng/mg protein) of histone H3 in MAC-T bovine mammary epithelial cells
Sample number	Treatment
	Control	LPS	LPS+SB
a	93.58	79.89	118.71
b	90.66	96.57	97.45
c	86.08	76.26	103.58
d	98.63	77.02	104.88
e	96.49	84.81	120.33
f	91.68	84.23	106.5
LPS, lipopolysaccharide; SB, sodium butyrate.
