# Supplementary material for: Bacterial endotoxin decreased histone H3 acetylation of bovine mammary epithelial cells and the adverse effect was suppressed by sodium butyrate
Source: BMC Vet Res. 2019 Jul 29;15:267. doi: 10.1186/s12917-019-2007-5 (PMC6664593; doi:10.1186/s12917-019-2007-5)
Supplement: Supplementary file 4 — Table S4. Authors’ original data for Fig. 4. (XLSX 10 kb) [file 12917_2019_2007_MOESM4_ESM.xlsx]

## Sheet: Sheet1
Table S4. Authors' original data for Figure 4
mRNA expression of lactation-related genes in MAC-T bovine mammary epithelial cells under different treatments
	Control			LPS			LPS+SB
ACACA	0.96	1.11	0.93	0.86	0.91	0.69	8.37	9.44	10.45
FASN	0.88	1.06	1.03	0.73	0.72	0.66	0.53	0.82	0.78
ACSL1	0.78	1.16	1.08	1.08	0.88	0.79	27.28	44.94	26.35
ACSS2	1.06	1.29	1.24	1.09	1.06	0.95	7.62	5.86	7.84
STAT5A	0.91	0.99	1.22	1.01	1.14	0.7	1.89	1.62	1.59
S6K1	0.99	1.07	1.03	0.84	0.48	0.55	12.38	11.29	13.67
CSN1S1	0.48	1.97	1.05	1.68	0.94	0.94	560.4	505.71	528.92
CSN2	1.58	0.61	1.04	1.21	1.32	1.02	186.57	268.79	107.12
CSN3	0.94	1.77	1.04	0.97	0.77	1.29	178.03	197.54	126.76
LPS, lipopolysaccharide; SB, sodium butyrate.
